# Supplementary material for: Integrated Size-Selective Cell Purification and Electroporation for Genetic Manipulation of Primary Cells
Source: Micromachines (Basel). 2026 Mar 15;17(3):359. doi: 10.3390/mi17030359 (PMC13029108; doi:10.3390/mi17030359)
Supplement: Supplementary file 1 [file micromachines-17-00359-s001.zip]

Archive with 1 entries (1 files):
- micromachines-4189722-supplementary.pdf
